# Supplementary material for: Validation of a novel handheld lactate analyzer reveals concentration-dependent bias compared with a laboratory reference device
Source: Biol Open. 2026 Apr 22;15(4):bio062543. doi: 10.1242/bio.062543 (PMC13148469; doi:10.1242/bio.062543)
Supplement: Table S1. 95% CIs of Bland-Altman analysis. [file biolopen-15-062543-TableS1.xlsx]

## Sheet: BA
range	n	bias	sd_diff	loa_lower	loa_upper	ci_bias_low	ci_bias_high	ci_loa_lower_low	ci_loa_lower_high	ci_loa_upper_low	ci_loa_upper_high
All	231	-0.29	0.86	-1.97	1.38	-0.4	-0.18	-2.16	-1.78	1.19	1.57
<1	36	0.29	0.17	-0.05	0.63	0.23	0.35	-0.15	0.05	0.53	0.74
1–4	125	-0.05	0.34	-0.72	0.62	-0.11	0.01	-0.83	-0.62	0.52	0.73
>4	70	-1.03	1.18	-3.33	1.28	-1.31	-0.74	-3.81	-2.85	0.8	1.76
