# Supplementary material for: Validation of a novel handheld lactate analyzer reveals concentration-dependent bias compared with a laboratory reference device
Source: Biol Open. 2026 Apr 22;15(4):bio062543. doi: 10.1242/bio.062543 (PMC13148469; doi:10.1242/bio.062543)
Supplement: Dataset 1. Collected paired samples. [file biolopen-15-062543-Dataset1.csv]

EKF	LaX
0,5	0,7
0,5	0,8
0,5	0,8
0,5	0,9
0,5	1
0,5	1
0,5	1
0,51	0,8
0,55	1
0,57	0,9
0,63	1,1
0,68	1,1
0,76	1
0,77	1,2
0,79	1,3
0,8	1
0,8	1,4
0,8	0,7
0,8	0,8
0,8	0,8
0,81	1
0,85	1
0,87	1,1
0,87	1,3
0,89	1,3
0,9	1
0,91	1,5
0,93	1,1
0,93	1,2
0,93	1,3
0,94	1,2
0,95	1,1
0,95	1,2
0,96	1,1
0,99	1
0,99	1,2
1	1,3
1,01	1,3
1,04	1,4
1,05	1
1,05	1,3
1,06	1
1,08	1
1,1	1,2
1,1	1,4
1,1	0,9
1,1	0,9
1,14	1
1,14	1,5
1,15	1
1,16	1,2
1,17	1,2
1,19	1,4
1,2	1,6
1,2	1,6
1,2	1,4
1,2	1,5
1,21	1,3
1,21	1,2
1,22	1,3
1,22	1,4
1,23	1,4
1,23	1,3
1,23	1,4
1,24	1,4
1,24	1,7
1,26	1,3
1,27	2,4
1,28	1
1,29	1,7
1,3	1
1,3	1,2
1,3	1,4
1,32	1,5
1,33	1
1,34	1,4
1,35	1,3
1,35	1,2
1,36	1,1
1,37	1,4
1,39	1,5
1,44	1,4
1,44	1,7
1,45	1,6
1,45	1,6
1,47	1,4
1,48	1,9
1,49	1,6
1,49	1,6
1,5	1,2
1,55	1,4
1,55	1,6
1,58	1,7
1,58	1,9
1,59	1,6
1,61	1,6
1,68	1,9
1,7	1,6
1,7	1,9
1,75	1,8
1,76	1,6
1,78	2,2
1,8	1,5
1,86	1,5
1,9	2,2
1,9	2,9
1,92	1,8
1,93	1,3
1,93	2,2
1,94	1,9
1,98	2,2
2	2
2	1,9
2,01	1,6
2,04	2
2,07	1,7
2,11	2
2,11	1,9
2,13	2,1
2,19	2,1
2,23	1,6
2,25	1,9
2,25	2,3
2,26	1,8
2,26	1,8
2,29	2,6
2,3	1,9
2,37	1,9
2,38	2,4
2,4	2,4
2,45	2,5
2,47	2,6
2,5	2,5
2,58	2,1
2,62	2,5
2,63	2,5
2,65	2,1
2,66	2,4
2,71	2,3
2,72	2,9
2,8	2,5
2,84	2,6
2,86	2,2
2,92	2,1
2,93	2,7
3	3,2
3,04	2,8
3,07	2,4
3,08	3,1
3,3	2,5
3,3	3,9
3,32	3,5
3,33	2,7
3,43	3,1
3,55	3
3,7	3
3,76	3,4
3,78	2,6
3,83	3,8
3,87	3,5
3,94	3,4
4,11	4,4
4,12	3,7
4,13	3,3
4,32	3,7
4,36	4,3
4,38	3,8
4,41	3,1
4,5	5,5
4,59	4
4,61	3,8
4,78	5
4,8	3,5
4,85	4,2
4,97	4,4
4,98	4,6
5,1	4,5
5,36	5,5
5,83	4,5
5,87	6
6,01	5,3
6,03	5,8
6,29	5,7
6,3	5
6,31	5,8
6,56	4,6
6,57	4,4
6,58	6
6,63	5,7
6,65	6,9
6,77	6,3
6,79	7
6,8	7
6,9	7,9
6,96	6,2
7,04	5,5
7,31	6,5
7,4	5,2
7,53	6,5
7,62	9,3
7,65	6,5
7,66	6,4
7,7	7,2
8,02	7,4
8,07	7,8
8,2	6,4
8,27	6,7
8,33	5,5
8,38	9,2
8,41	7,9
8,48	7
9,27	8,7
9,55	7,8
9,55	8,6
9,72	6,2
9,87	9,1
9,9	8
10,04	8
10,37	7,3
10,39	10,7
10,46	9,7
10,6	8,7
10,78	7,3
11,1	10,7
11,56	8,3
11,57	8,8
12,56	11,1
13,3	12,3
13,33	8,9
13,37	11
14,2	10,4
